# Supplementary material for: Novel Polymeric Biomaterial Based on Naringenin
Source: Materials (Basel). 2021 Apr 23;14(9):2142. doi: 10.3390/ma14092142 (PMC8122925; doi:10.3390/ma14092142)
Supplement: Supplementary file 1 [file materials-14-02142-s001.zip]

Archive with 1 entries (1 files):
- materials-1190186-supplementary.pdf
